# Supplementary material for: The Diagnostic and Prognostic Utility of Contemporary Cardiac Magnetic Resonance in Suspected Acute Myocarditis
Source: Diagnostics (Basel). 2022 Jan 10;12(1):156. doi: 10.3390/diagnostics12010156 (PMC8774755; doi:10.3390/diagnostics12010156)
Supplement: Supplementary file 1 [file diagnostics-12-00156-s001.zip]

Archive with 1 entries (1 files):
- diagnostics-1526176-supplementary.pdf
